# Supplementary material for: Methods for joint genetic prediction of multiple ordinal categorical and continuous traits
Source: Genetics. 2026 Mar 26;233(1):iyag086. doi: 10.1093/genetics/iyag086 (PMC13147522; doi:10.1093/genetics/iyag086)
Supplement: iyag086_Supplementary_Data [file iyag086_supplementary_data.zip]

Archive with 1 entries (1 files):
- 21469_0_supp_529037_tbgq8z.jl
