# Supplementary material for: Methods for joint genetic prediction of multiple ordinal categorical and continuous traits
Source: Genetics. 2026 Mar 26;233(1):iyag086. doi: 10.1093/genetics/iyag086 (PMC13147522; doi:10.1093/genetics/iyag086)
Supplement: iyag086_Supplementary_Data [file iyag086_supplementary_data.zip › 21469_0_supp_529037_tbgq8z.jl]

# Four-trait pedigree simulation
using LinearAlgebra
using Random
using SparseArrays
using Printf
using Dates
using Profile
include("pedigree.jl")	# To calculate inbreeding


function main(ngen)
	# Set the seed
	Random.seed!(12345678)

	R0 = [ 	 1.000 -0.177 -0.653 -0.056
			-0.177  1.000  4.511  0.845
			-0.653  4.511 26.946  2.771
			-0.056  0.845  2.771  1.552]

	G0 = [ 	 0.549 -0.025  0.327 -0.075
			-0.025  0.116 -0.157  0.061
 		 	0.327 -0.157  6.718  0.058
			-0.075  0.061  0.058  1.293]

	LR = Matrix(cholesky(R0).L)
	LG = Matrix(cholesky(G0).L)

	proprecall 		= 0.95 					# Probability of present animal in data
	proprec 		= [0.4;0.97;1.0;0.90] 	# Probability of present record for each trait
	proprepmale 	= 0.8 					# Probability of a male to be parent (generation dependent)
	proprepfemale 	= 0.5 					# Probability of a female to be parent (generation dependent)
	propborn 		= 1.2 					# Proportion of newborn in each generation wrt the previous generation
	nfounders 		= 10000 				# Number of founders
	propmale 		= 0.2 					# Proportion of males in founder population


	# Fixed effect for sex
	sex = zeros(Float64,2,4)
	for i in 1:2
		sex[i,1:4] = rand(4)
	end
	sex[:,3] = sex[:,3] .* 30
	sex[:,4] = sex[:,4] .* 10

	# Fixed effect for generation
	gen = zeros(Float64,ngen,4)
	for i in 1:ngen
		gen[i,1:4] = rand(4)
	end
	gen[:,3] = gen[:,3] .* 30
	gen[:,4] = gen[:,4] .* 10


    nanim = nfounders
    ngen0 = nfounders

    for cgen in 2:ngen
        ngen0 = Int(floor(ngen0 * propborn)) # number of animals to be born
		nanim = nanim+ngen0
	end
	#Amat = Dict{Tuple{Int64,Int64},Float64}()
	println("Number of animals to simulate: ",Int(nanim))
	println(" ")

	# Variables
	pedigree 	= zeros(Int64,Int(nanim),5)			# Pedigree
	males 		= zeros(Int64,0)					# Ids for males
	females 	= zeros(Int64,0)					# Ids for females
	bv 			= zeros(Float64,Int(nanim),4)		# Breeding values
	f 			= zeros(Float64,nfounders) 			# Inbreeding
	data 		= zeros(Float64,Int(nanim),9)		# ID Sex Generation y1 y2 y3 y4 l1 l2
	dataline 	= zeros(Float64,9)					# Misc
	pedline		= zeros(Float64,5)					# misc

	nmalefounder 	= Int(nfounders*propmale)	# Number of males in founder pop
	nfemalefounder 	= nfounders-nmalefounder	# Number of females in founder pop

	println("Start simulation ", Dates.format(now(), "yyyy-mm-dd HH:MM:SS"))

	nrec=Int(0)

	# Simulate founder population
	for i in 1:nmalefounder
		# Store it in pedigree
		pedline = [i 0 0 1 1]
		pedigree[i,:] = Int.(pedline)
		push!(males,i)
		# Calculate breeding values
		u = LG*randn(4)
		bv[i,:] = reshape(u,1,:)
		# Save records
		if (rand()<=proprecall)
			nrec+=1
			e = LR*randn(4)
			y = sex[1,1:4] + gen[1,1:4] + u + e
			dataline .= 0
			dataline[1] = i
			dataline[2] = 1
			dataline[3] = 1
			dataline[4] = 0
			dataline[5] = 0
			if (rand() <= proprec[3])
				dataline[6] = y[3] 
			end
			if (rand() <= proprec[4])
				dataline[7] = y[4] 
			end
			if (rand() <= proprec[1])
				dataline[8] = y[1] 
			end
			if (rand() <= proprec[2])
				dataline[9] = y[2] 
			end
			data[nrec,:]=reshape(dataline,1,:)
		end
	end

	for i in nmalefounder+1:nfounders
		# Store it in pedigree
		pedline = [i 0 0 2 1]
		pedigree[i,:] = Int.(pedline)
		push!(females,i)
		# Calculate breeding values
		u = LG*randn(4)
		bv[i,:] = reshape(u,1,:)
		# Save records
		if (rand()<=proprecall)
			nrec+=1
			e = LR*randn(4)
			y = sex[2,1:4] + gen[1,1:4] + u + e
			dataline .= 0
			dataline[1] = i
			dataline[2] = 2
			dataline[3] = 1
			dataline[4] = 0
			dataline[5] = 0
			if (rand() <= proprec[3])
				dataline[6] = y[3] 
			end
			if (rand() <= proprec[4])
				dataline[7] = y[4] 
			end
			if (rand() <= proprec[1])
				dataline[8] = y[1] 
			end
			if (rand() <= proprec[2])
				dataline[9] = y[2] 
			end
			data[nrec,:]=reshape(dataline,1,:)
		end
	end

	nanim = nfounders
	ngen0 = nfounders

	for cgen in 2:ngen
		# number of animals to be born
		ngen0 = Int(floor(ngen0 * propborn)) 
		nm0 = size(males,1)
		nf0 = size(females,1)
		println("Generation: ",Int(cgen))
		for i in nanim+1:nanim+ngen0
			# Choose parents and determine sex
			if (mod(i,20000)==0)
				println("	",Int(i)," animals simulated")
			end
			s = 0
			d = 0
			while (s==0)
				pos = rand(1:nm0)
				s = males[pos]
				g = pedigree[s,5]
				p = proprepmale^(cgen-g) / proprepmale
				if (rand()>p)
					s=0
				end
			end
			while (d==0)
				pos = rand(1:nf0)
				d = females[pos]
				g = pedigree[d,5]
				p = proprepmale^(cgen-g) / proprepfemale
				if (rand()>p)
					d=0
				end
			end
			# Store it in pedigree
			if (rand()<=0.5)
				sx = 1
				push!(males,i)
			else
				sx = 2
				push!(females,i)
			end
			pedline = [i s d sx cgen]
			pedigree[Int(i),:] = Int.(pedline)
			# Calculate BV
			us = bv[s,:]
			ud = bv[d,:]
			mvar = (2.0-f[s]-f[d])/4.0
			u = 0.5.*(us+ud) + sqrt(mvar).* LG*randn(4)
			bv[Int(i),:] = reshape(u,1,:)
			# Calculate phenotypes
			if (rand()<=proprecall)
				nrec+=1
				e = LR*randn(4)
				y = sex[sx,1:4] + gen[cgen,1:4] + u + e
				dataline .= 0
				dataline[1] = i
				dataline[2] = sx
				dataline[3] = cgen
				dataline[4] = 0
				dataline[5] = 0
				if (rand() <= proprec[3])
					dataline[6] = y[3] 
				end
				if (rand() <= proprec[4])
					dataline[7] = y[4] 
				end
				if (rand() <= proprec[1])
					dataline[8] = y[1] 
				end
				if (rand() <= proprec[2])
					dataline[9] = y[2] 
				end
				data[nrec,:]=reshape(dataline,1,:)
			end
		end
		nanim = nanim+ngen0
		# Calculate inbreeding up to generation cgen
		f = mewluo(pedigree)
	end
	println("End simulation ",Dates.format(now(), "yyyy-mm-dd HH:MM:SS"))
	println(" ")

	# Discretize liability
	n = size(data,1)
	freqs = zeros(Float64,4,2)
	for i in 1:n
		l = data[i,8]
		if (l==0)
			data[i,4]=0
			freqs[1,1]+=1
		elseif (l<0)
			data[i,4]=1
			freqs[2,1]+=1
		elseif (l>0)
			data[i,4]=2
			freqs[3,1]+=1
		end
		l = data[i,9]
		if (l==0)
			data[i,5]=0
			freqs[1,2]+=1
		elseif (l<0)
			data[i,5]=1
			freqs[2,2]+=1
		elseif (l>0 && l<=1)
			data[i,5]=2
			freqs[3,2]+=1
		elseif (l>1)
			data[i,5]=3
			freqs[4,2]+=1
		end
	end

	println("Frequencies for the first trait:")
	println("	1st category: ",round(100*freqs[2,1]/n,digits=2),"%")
	println("	2nd category: ",round(100*freqs[3,1]/n,digits=2),"%")
	println("	Missing:      ",round(100*freqs[1,1]/n,digits=2),"%")
	println("Frequencies for the second trait:")
	println("	1st category: ",round(100*freqs[2,2]/n,digits=2),"%")
	println("	2nd category: ",round(100*freqs[3,2]/n,digits=2),"%")
	println("	3rd category: ",round(100*freqs[4,2]/n,digits=2),"%")
	println("	Missing:      ",round(100*freqs[1,2]/n,digits=2),"%")


	# Output
	open("data.txt", "w") do io
    	for row in eachrow(data)
        	# first 5 columns as integers, 6 and 7 as floats, omit rest
        	if (Int(row[1])==0)
			break
		end
        	@printf(io, "%d %d %d %d %d %.6f %.6f\n",
                	Int(row[1]), Int(row[2]), Int(row[3]), Int(row[4]), Int(row[5]),
                	row[6], row[7])
    	end
	end

	open("ped.txt", "w") do io
    	for row in eachrow(pedigree)
        	# first 5 columns as integers, 6 and 7 as floats, omit rest
        	@printf(io, "%d %d %d %d\n",
                	Int(row[1]), Int(row[2]), Int(row[3]),Int(row[4]))
    	end
	end

	open("bvs.txt", "w") do io
    	for i in 1:nanim
        	@printf(io, "%d %.6f %.6f %.6f %.6f\n",
                	Int(i), bv[Int(i),1], bv[Int(i),2],bv[Int(i),3],bv[Int(i),4])
    	end
	end
end
